# Supplementary material for: NLRP6 Inflammasome Modulates Disease Progression in a Chronic-Plus-Binge Mouse Model of Alcoholic Liver Disease
Source: Cells. 2022 Jan 6;11(2):182. doi: 10.3390/cells11020182 (PMC8773606; doi:10.3390/cells11020182)
Supplement: Supplementary file 1 [file cells-11-00182-s001.zip]

Archive with 1 entries (1 files):
- cells-1498288-Supplementary Information.pdf
